# Supplementary material for: A systems genetics resource and analysis of sleep regulation in the mouse
Source: PLoS Biol. 2018 Aug 9;16(8):e2005750. doi: 10.1371/journal.pbio.2005750 (PMC6085075; doi:10.1371/journal.pbio.2005750)
Supplement: S1 Table — Examples of scores and weights obtained with the prioritization algorithm for the 4 phenotypes in the Results section (Examples 1–4) and alpha-aminoadipic acid (top). For each phenotype (and metabolite), the top-5 scored genes are listed per tissue. First column: gene name, columns 2–6: their weighted scores for QTL, eQTL, correlation, variation, and DE, column 7: integrated score, column 8: integrated score FDR. Row below fifth gene contains the prioritization weights/phenotype/tissue. Orange highlights the gene that passed the 5% FDR. DE, differential expression; eQTL, expression quantitative trait locus; FDR, false discovery rate; QTL, quantitative trait locus. (XLSX) [file pbio.2005750.s008.xlsx]

## Sheet: Feuil1
	Phenotype: Alpha-Aminoadipic acid
	Tissue	Gene	QTL score	eQTL score	Correlation Score	Variation Score	DE score	Integrated Score	FDR [log2]
	Liver	Dhtkd1	0.227	0.134	0.207	0.012	0.081	0.662	2.959
		Vipr2	0.148	0.104	0.164	0.012	0.103	0.532	0.95
		Camk1d	0.227	0.042	0.126	0	0.116	0.511	0.726
		Ptprn2	0.196	0.12	0.18	0.012	0.002	0.51	0.719
		Zfp386	0.148	0.063	0.119	0.012	0.117	0.459	0.202
		Weights	0.227421	0.166396	0.207264	0.173648	0.22527
	Cortex	Proser2	0.21	0.082	0.219	0.092	0.002	0.605	1.616
		D430020J02Rik	0.136	0.115	0.199	0	0.135	0.585	1.313
		Dhtkd1	0.21	0.021	0.122	0.012	0.167	0.531	0.647
		Optn	0.21	0.005	0.051	0	0.227	0.492	0.253
		Acin1	0	0.052	0.019	0.162	0.253	0.484	0.193
		Weights	0.209833	0.15692	0.218928	0.161713	0.252606
	Phenotype: TPF frequency shift in REM sleep
	Tissue	Gene	QTL score	eQTL score	Correlation Score	Variation Score	DE score	Integrated Score	FDR [log2]
	Liver	Cyp4a32	0.348	0.1	0.17	0.103	0.036	0.757	3.398
		Cyp4a31	0.348	0.078	0.128	0	0.038	0.592	0.76
		Ccdc17	0.348	0.032	0.069	0	0.075	0.524	0.06
		Hyi	0.348	0.054	0.095	0	0.018	0.516	0.036
		Hectd3	0.348	0.005	0.035	0	0.115	0.503	0.014
		Weights	0.348122	0.142733	0.176011	0.143511	0.189622
	Cortex	C530005A16Rik	0.327	0.064	0.108	0	0.195	0.694	2.061
		Hyi	0.327	0.042	0.134	0	0.124	0.628	0.96
		Elovl1	0.327	0.046	0.174	0	0.078	0.626	0.938
		Med8	0.327	0.076	0.171	0	0.013	0.588	0.494
		Tmem53	0.327	0.06	0.122	0	0.074	0.584	0.456
		Weights	0.327433	0.142378	0.175489	0.146267	0.208433
	Phenotype: Slow delta gain after sleep deprivation
	Tissue	Gene	QTL score	eQTL score	Correlation Score	Variation Score	DE score	Integrated Score	FDR [log2]
	Liver	Adrb3	0.075	0.066	0.152	0.123	0.057	0.473	1.156
		Zfp874a	0	0.144	0.033	0.148	0.134	0.459	0.944
		Dusp4	0.071	0.087	0.091	0.123	0.083	0.455	0.894
		Mansc1	0.001	0.084	0.06	0.148	0.162	0.455	0.891
		1600002H07Rik	0	0.129	0.024	0.062	0.206	0.421	0.422
		Weights	0.258393	0.171251	0.191711	0.172297	0.206347
	Cortex	Wrn	0.066	0.043	0.146	0.18	0.109	0.544	1.879
		Acin1	0	0.057	0.014	0.18	0.217	0.467	0.601
		Kif16b	0	0.103	0.024	0.18	0.153	0.46	0.512
		Dusp4	0.066	0.019	0.024	0.128	0.206	0.443	0.313
		4833420G17Rik	0	0.173	0	0.18	0.089	0.442	0.298
		Weights	0.240203	0.172999	0.190397	0.179869	0.216532
	Phenotype: Fast delta power after sleep deprivation
	Tissue	Gene	QTL score	eQTL score	Correlation Score	Variation Score	DE score	Integrated Score	FDR [log2]
	Liver	Kif16b	0.267	0.027	0.087	0.164	0.006	0.55	1.662
		Ndufaf5	0.331	0.064	0.113	0.023	0.002	0.533	1.43
		Tasp1	0.331	0.024	0.056	0	0.083	0.493	0.868
		Macrod2	0.331	0.036	0.065	0.023	0.036	0.491	0.845
		Ism1	0.331	0.051	0.093	0	0	0.474	0.64
		Weights	0.362821	0.151282	0.177457	0.163568	0.144872
	Cortex	Kif16b	0.226	0.094	0.128	0.172	0.138	0.759	4
		Esf1	0.28	0.102	0.122	0.049	0.026	0.579	1.863
		Pcsk2	0.226	0.064	0.095	0	0.162	0.547	1.478
		Rrbp1	0.193	0.044	0.098	0.172	0.003	0.509	1.025
		Snrpb2	0.226	0.084	0.122	0	0.044	0.475	0.586
		Weights	0.307479	0.157906	0.166453	0.172329	0.195833
	Phenotype: NREM sleep gain after sleep deprivation
	Tissue	Gene	QTL score	eQTL score	Correlation Score	Variation Score	DE score	Integrated Score	FDR [log2]
	Liver	Acot11	0.364	0.079	0.196	0	0.091	0.731	3.398
		Tceanc2	0.364	0.132	0.17	0	0.018	0.683	2.469
		Ssbp3	0.364	0.004	0.08	0	0.075	0.522	0.214
		Lrrc42	0.364	0.005	0.032	0	0.119	0.519	0.194
		Ndc1	0.364	0.018	0.108	0.019	0.009	0.518	0.185
		Weights	0.364035	0.131579	0.198392	0.135673	0.170322
	Cortex	Tceanc2	0.35	0.144	0.177	0	0	0.671	2.004
		Mroh7	0.35	0.085	0.155	0.01	0.047	0.647	1.635
		Btf3l4	0.199	0.1	0.131	0	0.143	0.573	0.713
		Acot11	0.35	0.017	0.057	0	0.103	0.527	0.2
		Pars2	0.35	0.002	0.007	0.02	0.144	0.523	0.173
		Weights	0.350088	0.143801	0.176696	0.143216	0.186199
	Phenotype: PC ae C38:2 after sleep deprivation
	Tissue	Gene	QTL score	eQTL score	Correlation Score	Variation Score	DE score	Integrated Score	FDR [log2]
	Liver	Acot11	0.15	0.083	0.14	0	0.106	0.48	1.759
		Tceanc2	0.15	0.139	0.107	0	0.02	0.416	0.764
		Zfp874a	0	0.116	0.026	0.127	0.128	0.398	0.515
		1600002H07Rik	0	0.105	0.025	0.053	0.197	0.38	0.285
		Tvp23b	0.115	0.051	0.087	0	0.124	0.377	0.253
		Weights	0.336315	0.138621	0.179587	0.148369	0.197108
	Cortex	Btf3l4	0.085	0.102	0.098	0	0.164	0.449	0.72
		Acin1	0	0.048	0	0.149	0.214	0.412	0.234
		Tceanc2	0.134	0.147	0.113	0	0	0.394	0.089
		Tspyl3	0	0.095	0.035	0.149	0.114	0.394	0.087
		Nprl3	0	0.067	0.022	0.149	0.155	0.392	0.078
		Weights	0.30121	0.146585	0.188698	0.149388	0.214118
